# Supplementary material for: Distinct role of mitochondrial function and protein kinase C in intimal and medial calcification in vitro
Source: Front Cardiovasc Med. 2022 Sep 20;9:959457. doi: 10.3389/fcvm.2022.959457 (PMC9530266; doi:10.3389/fcvm.2022.959457)
Supplement: Supplementary file 2 [file Table_1.XLSX]

## Sheet: CaP vs control_FC 1.5
Gene Symbol	Fold change	P-val
MX1	-3,16	0,0126
KCNAB1	-3,15	0,0002
IFI44L	-3,09	0,0213
RDH5	-2,71	0,0009
SLC38A11	-2,67	1,72E-05
MTM1	-2,65	0,0008
TRAF7	-2,58	0,0063
VTRNA2-1	-2,57	0,0066
TMEM192	-2,56	0,0019
BOLA2	-2,52	0,0038
ABCB5	-2,47	0,0119
SCD5	-2,47	0,0230
ACKR3	-2,45	0,0010
CDKL1	-2,45	0,0001
GNG10	-2,45	0,0004
ATRNL1	-2,43	0,0047
RCL1	-2,39	0,0043
SDHAF3	-2,39	0,0158
TLL1	-2,35	0,0202
MRPL48	-2,34	0,0079
NYNRIN	-2,33	0,0007
ISYNA1	-2,3	0,0058
TMEM176A	-2,3	0,0244
UPK1A	-2,28	0,0020
SIPA1L1	-2,27	8,65E-05
PGLS	-2,26	0,0027
MIS12	-2,23	0,0283
IFT57	-2,22	0,0011
XPNPEP3	-2,22	0,0267
LHPP	-2,21	0,0251
INAFM1	-2,2	0,0034
MSRB1	-2,2	0,0258
ACAD10	-2,19	0,0002
ADGRL3	-2,19	0,0092
CASQ2	-2,19	0,0063
PSG9	-2,19	0,0042
SGK223	-2,19	0,0093
ZNF229	-2,19	0,0003
ZKSCAN5	-2,18	0,0040
CHCHD10	-2,17	0,0406
ADA	-2,16	0,0295
ANKRD6	-2,16	0,0013
ARL6IP4	-2,16	0,0303
ABR	-2,15	0,0015
ARPC5L	-2,15	0,0018
LOXL1-AS1	-2,15	0,0439
GLCCI1	-2,14	0,0023
MUSTN1	-2,14	0,0053
PYCARD	-2,14	0,0064
RPP21	-2,13	0,0024
SLMAP	-2,13	0,0019
LAMA3	-2,12	0,0009
LRRCC1	-2,12	0,0115
VLDLR	-2,12	7,37E-05
SDC4	-2,11	0,0039
BFSP1	-2,1	0,0069
TCF7L1	-2,1	0,0086
TFAM	-2,1	0,0043
DAB2IP	-2,09	0,0007
DDTL; DDT	-2,09	0,0267
FXYD1	-2,09	0,0036
NANOGP4	-2,09	0,0027
KLHL9	-2,08	0,0200
R3HDM2	-2,08	0,0022
TBC1D22B	-2,08	0,0049
NTRK2	-2,07	0,0006
TRHDE	-2,07	0,0008
ZNF658B	-2,07	0,0026
PCBP3	-2,06	0,0011
AIMP2	-2,05	0,0454
CRTC2	-2,05	0,0071
KLHL29	-2,05	0,0015
PSG3	-2,05	0,0048
XRCC6BP1	-2,05	0,0244
C1QTNF7	-2,04	0,0031
ZNF580	-2,04	0,0358
DCPS	-2,03	0,0003
PLCE1	-2,03	0,0095
TMEM130	-2,03	0,0013
DHX38	-2,02	0,0088
ID2	-2,02	0,0024
SERPINI1	-2,02	0,0083
UBE3C	-2,02	0,0074
ALMS1	-2,01	0,0112
HDAC11	-2,01	0,0003
KIAA0430	-2,01	0,0005
RAP2C	-2,01	0,0125
SUN1	-2,01	0,0090
DEPTOR	-2	0,0011
PCDHGC3	-2	0,0036
RHOBTB2	-2	0,0009
TUBA4A	-2	0,0011
TYRO3	-2	0,0028
ABCB10	-1,99	0,0219
ENSA	-1,99	0,0045
LARP4B	-1,99	0,0247
HPS1	-1,98	0,0032
PNPLA4	-1,98	0,0428
ZCCHC2	-1,98	0,0111
ASAH2B	-1,97	0,0029
CHEK1	-1,97	0,0053
MYOZ1	-1,97	0,0076
RNF213	-1,97	0,0357
TGFB3	-1,97	0,0074
FIGN	-1,96	0,0058
MGME1	-1,96	0,0304
MYO5A	-1,96	0,0086
PDLIM3	-1,96	0,0143
ZNF660	-1,96	0,0273
AMFR	-1,95	0,0103
VPS13D	-1,95	0,0074
ACTB	-1,94	0,0016
DLG5	-1,94	0,0012
OAS2	-1,94	0,0045
SYS1-DBNDD2	-1,94	0,0013
ANKH	-1,93	0,0140
CPEB4	-1,93	0,0031
ICK	-1,93	0,0050
NUP107	-1,93	0,0038
RNU6ATAC	-1,93	0,0005
SLC2A12	-1,93	0,0018
FHIT	-1,92	0,0057
GSTZ1	-1,92	0,0373
OTUD7B	-1,92	0,0233
PPP2R1A	-1,92	0,0215
SLC9A6	-1,92	0,0070
TCP11L1	-1,92	0,0057
UBE2S	-1,92	0,0018
FAM13C	-1,91	0,0015
PBX1	-1,91	0,0077
PLCL1	-1,91	0,0094
BCR	-1,9	0,0042
DBNDD2	-1,9	0,0079
FAM101B	-1,9	0,0078
FBXO27	-1,9	0,0173
PLCB4	-1,9	0,0266
TRMO	-1,9	0,0393
UHRF1BP1	-1,9	0,0026
ATR	-1,89	0,0086
DNAJC30	-1,89	0,0094
INTS2	-1,89	0,0045
JAM2	-1,89	0,0324
PIGF	-1,89	0,0098
PPFIA1	-1,89	0,0083
RNF212	-1,89	0,0369
SNX30	-1,89	0,0162
ANOS1	-1,88	0,0203
C9orf16	-1,88	0,0036
NLGN2	-1,88	0,0044
PFKFB2	-1,88	0,0315
PLCD3	-1,88	0,0060
FAM89A	-1,87	0,0017
GAMT	-1,87	0,0135
RPTOR	-1,87	0,0048
SLC4A4	-1,87	0,0035
TSPAN18	-1,87	0,0132
AGT	-1,86	0,0294
EMD	-1,86	0,0421
KCNMB4	-1,86	0,0051
NDUFA7	-1,86	0,0148
PCDH1	-1,86	0,0228
SMARCA4	-1,86	0,0171
TMEM97	-1,86	0,0071
COL14A1	-1,85	0,0046
PSG5	-1,85	0,0237
PTGDS	-1,85	0,0498
PUS10	-1,85	0,0104
RPL23AP82	-1,85	0,0493
TET1	-1,85	0,0181
TRAPPC2L	-1,85	0,0025
UBXN6	-1,85	0,0104
UQCC2	-1,85	0,0033
GRAMD1B	-1,84	0,0429
LRIG3	-1,84	0,0015
MARCH9	-1,84	0,0246
PDK3	-1,84	0,0021
BLOC1S1	-1,83	0,0132
GP1BB; SEPT5	-1,83	0,0061
HIST1H1C	-1,83	0,0026
HYKK	-1,83	0,0013
KCNK15	-1,83	0,0027
RCAN3	-1,83	0,0055
TCTEX1D2	-1,83	0,0164
TTLL4	-1,83	0,0289
CHD3	-1,82	0,0379
COX7A1	-1,82	0,0022
NPR1	-1,82	0,0243
PHF23	-1,82	0,0225
RRAGD	-1,82	0,0011
TMEM41A	-1,82	0,0025
TMEM64	-1,82	0,0165
UBP1	-1,82	0,0058
ZNF35	-1,82	0,0063
APBA1	-1,81	0,0041
ARHGAP28	-1,81	0,0253
C10orf11	-1,81	0,0136
FZD7	-1,81	0,0039
IRF2BP2	-1,81	0,0149
PSG2	-1,81	0,0396
PYM1	-1,81	0,0364
ZNF514	-1,81	0,0292
CEACAM19	-1,8	0,0203
CNTNAP1	-1,8	0,0101
CSRP2	-1,8	0,0058
GAL3ST4	-1,8	0,0415
KIAA0895	-1,8	0,0163
LRSAM1	-1,8	0,0011
NHS	-1,8	0,0140
SEC24C	-1,8	0,0086
STX11	-1,8	0,0301
TMEM8A	-1,8	0,0092
AKR1C2	-1,79	0,0148
BACE1	-1,79	0,0491
BACE2	-1,79	0,0084
BBC3	-1,79	0,0266
MERTK	-1,79	0,0106
MFSD6	-1,79	0,0032
MIPEP	-1,79	0,0184
MYOM1	-1,79	0,0114
RASSF2	-1,79	0,0283
SLC44A3	-1,79	0,0177
SORBS1	-1,79	0,0055
SYNGR2	-1,79	0,0026
TCEB2	-1,79	0,0180
TP53TG3D	-1,79	0,0113
ABL1	-1,78	0,0045
AP1M2	-1,78	0,0168
BMP6	-1,78	0,0213
DENND5B	-1,78	0,0085
KIT	-1,78	0,0258
MFAP5	-1,78	0,0060
OR2A1-AS1	-1,78	0,0358
PI4KA	-1,78	0,0070
PLXDC1	-1,78	0,0071
POPDC3	-1,78	0,0032
RAB32	-1,78	0,0096
SLC25A14	-1,78	0,0014
SLC25A19	-1,78	0,0039
SLC25A23	-1,78	0,0023
TGIF2	-1,78	0,0308
ZBTB43	-1,78	0,0096
ZNF593	-1,78	0,0045
CACNG7	-1,77	0,0236
CCDC51	-1,77	0,0464
CHML	-1,77	0,0034
CSPG4P1Y	-1,77	0,0049
DNAJC28	-1,77	0,0048
DNM2	-1,77	0,0110
GMEB1	-1,77	0,0024
IFI6	-1,77	0,0089
NEK11	-1,77	0,0079
NOTCH3	-1,77	0,0044
PDE10A	-1,77	0,0058
PRKDC	-1,77	0,0010
SNX12	-1,77	0,0442
TNFAIP8	-1,77	0,0090
TTL	-1,77	0,0040
UNC5C	-1,77	0,0049
BAMBI	-1,76	0,0005
C17orf89	-1,76	0,0097
EP300	-1,76	0,0248
FGGY	-1,76	0,0102
FLRT2	-1,76	0,0175
KLF11	-1,76	0,0118
TCP1	-1,76	0,0185
ZNF416	-1,76	0,0392
AGTR1	-1,75	0,0017
AKAP12	-1,75	0,0243
ALG10	-1,75	0,0143
FBXO18	-1,75	0,0339
GPR180	-1,75	0,0057
LRRC69	-1,75	0,0142
NEO1	-1,75	0,0133
PRKAG2	-1,75	0,0039
S100A13	-1,75	0,0116
SDHC	-1,75	0,0183
STIM2	-1,75	0,0077
ZNF623	-1,75	0,0117
AJAP1	-1,74	0,0439
CDKN2C	-1,74	0,0281
CENPBD1	-1,74	0,0069
DTNA	-1,74	0,0208
GEMIN6	-1,74	0,0165
ID4	-1,74	0,0014
IFT74	-1,74	0,0150
MYL4	-1,74	0,0200
NDN	-1,74	0,0425
NPLOC4	-1,74	0,0277
PGGT1B	-1,74	0,0038
PINK1	-1,74	0,0219
SERAC1	-1,74	0,0087
TMEM116	-1,74	0,0152
CHORDC1	-1,73	0,0236
DVL1	-1,73	0,0314
E2F3	-1,73	0,0126
ELMSAN1	-1,73	0,0046
LONRF1	-1,73	0,0260
PLN	-1,73	0,0015
ROR2	-1,73	0,0093
SMPD1	-1,73	0,0261
TCP11L2	-1,73	0,0069
TMEM154	-1,73	0,0070
ACOT8	-1,72	0,0087
ATXN7L3	-1,72	0,0439
C8orf48	-1,72	0,0039
CAT	-1,72	0,0031
HMBS	-1,72	0,0290
LRRC39	-1,72	0,0061
MRPL13	-1,72	0,0097
NPRL3	-1,72	0,0234
PPP1R15A	-1,72	0,0331
QDPR	-1,72	0,0138
SAMD8	-1,72	0,0140
TBC1D31	-1,72	0,0093
TTC33	-1,72	0,0180
ZNF462	-1,72	0,0442
CCDC71	-1,71	0,0265
ID3	-1,71	0,0101
OTUD1	-1,71	0,0254
PSMA3	-1,71	0,0476
RNF144B	-1,71	0,0265
RSPO3	-1,71	0,0034
SPIDR	-1,71	0,0148
ZCCHC10	-1,71	0,0075
ZNF277	-1,71	0,0018
ANP32D	-1,7	0,0047
COL16A1	-1,7	0,0458
IFIH1	-1,7	0,0041
IGHVIII-51-1	-1,7	0,0184
KRBA2	-1,7	0,0180
LMOD1	-1,7	0,0423
MARVELD2	-1,7	0,0037
NAALADL1	-1,7	0,0068
OSBPL3	-1,7	0,0250
OSBPL9	-1,7	0,0089
PAPD7	-1,7	0,0053
PPP1R12B	-1,7	0,0089
PRMT2	-1,7	0,0201
TMEM117	-1,7	0,0061
VPS37B	-1,7	0,0050
WDR5B	-1,7	0,0065
ZNF410	-1,7	0,0143
BCL2L12	-1,69	0,0102
CCDC40	-1,69	0,0203
CETN3	-1,69	0,0387
DHRS7B	-1,69	0,0082
FKBP15	-1,69	0,0173
FUNDC2	-1,69	0,0154
MAF	-1,69	0,0078
MRPL22	-1,69	0,0266
MYRF	-1,69	0,0214
OSCP1	-1,69	0,0180
PRDM6	-1,69	0,0150
REEP3	-1,69	0,0086
SH3BP2	-1,69	0,0041
SP2	-1,69	0,0182
TRPC4	-1,69	0,0079
ANKRD29	-1,68	0,0140
CACNA1H	-1,68	0,0097
KDM6B	-1,68	0,0131
LGI4	-1,68	0,0273
LMO2	-1,68	0,0309
MAN2A2	-1,68	0,0059
MRPS11	-1,68	0,0261
MRPS9	-1,68	0,0101
PIEZO1	-1,68	0,0345
PRKCZ	-1,68	0,0340
PSTPIP2	-1,68	0,0280
PYROXD1	-1,68	0,0149
SLC25A52	-1,68	0,0404
TPD52L1	-1,68	0,0081
TUBGCP5	-1,68	0,0371
UBAP2	-1,68	0,0048
UBE2D1	-1,68	0,0129
USP50	-1,68	0,0145
AEN	-1,67	0,0279
ARMCX5-GPRASP2	-1,67	0,0021
CCDC30	-1,67	0,0312
CCM2	-1,67	0,0127
DHX35	-1,67	0,0087
FOXO1	-1,67	0,0137
NUP155	-1,67	0,0458
PDE4DIP	-1,67	0,0085
SLC6A8	-1,67	0,0321
ZNF827	-1,67	0,0114
ACTG2	-1,66	0,0048
AP5M1	-1,66	0,0030
DEPDC5	-1,66	0,0361
DPH6	-1,66	0,0164
DUSP14	-1,66	0,0408
DYNLL2	-1,66	0,0394
HIST1H2BJ	-1,66	0,0038
HPCAL1	-1,66	0,0079
IGSF10	-1,66	0,0137
KANSL1L	-1,66	0,0265
LACTB2	-1,66	0,0055
MOCS1	-1,66	0,0156
PDP2	-1,66	0,0275
PRDM1	-1,66	0,0372
PROSER1	-1,66	0,0235
PXMP2	-1,66	0,0273
RASGRP1	-1,66	0,0436
RPL15P2	-1,66	0,0122
SH3BP4	-1,66	0,0248
SPRTN	-1,66	0,0148
SUGT1	-1,66	0,0057
TBL1X	-1,66	0,0129
TCEAL3	-1,66	0,0313
TET3	-1,66	0,0034
UBE3A	-1,66	0,0268
URM1	-1,66	0,0109
ZDHHC21	-1,66	0,0101
ZNF287	-1,66	0,0492
ZNF578	-1,66	0,0169
ADCK4	-1,65	0,0348
COX4I1	-1,65	0,0078
CYP2U1	-1,65	0,0017
ERI1	-1,65	0,0264
FAM20C	-1,65	0,0057
GTF3C1	-1,65	0,0252
HSPA1A	-1,65	0,0293
KAT6A	-1,65	0,0298
KIAA1107	-1,65	0,0226
KIF16B	-1,65	0,0093
MPP6	-1,65	0,0444
PBX3	-1,65	0,0072
PNPT1	-1,65	0,0052
PRELID3A	-1,65	0,0198
RILPL1	-1,65	0,0253
SSPN	-1,65	0,0064
TCTN1	-1,65	0,0193
TSEN2	-1,65	0,0234
ZBED5	-1,65	0,0074
ANKRD37	-1,64	0,0100
BCL2	-1,64	0,0423
CRIP1	-1,64	0,0488
CSN2	-1,64	0,0271
CWF19L2	-1,64	0,0136
FAM46A	-1,64	0,0141
GBP2	-1,64	0,0298
GTF2E1	-1,64	0,0215
HEYL	-1,64	0,0460
INO80D	-1,64	0,0134
INPP5F	-1,64	0,0188
LYAR	-1,64	0,0286
NAA10	-1,64	0,0031
PPFIBP2	-1,64	0,0033
PPP1R3B	-1,64	0,0011
SIX1	-1,64	0,0153
TTC7B	-1,64	0,0076
TWIST2	-1,64	0,0206
ZMYM3	-1,64	0,0166
ADORA1	-1,63	0,0279
ASAP2	-1,63	0,0372
CTNS	-1,63	0,0268
FURIN	-1,63	0,0092
LCE5A	-1,63	0,0248
MAN1C1	-1,63	0,0345
MICAL3	-1,63	0,0237
MITD1	-1,63	0,0196
NFXL1	-1,63	0,0223
PATZ1	-1,63	0,0161
PGAP2	-1,63	0,0057
SNTA1	-1,63	0,0037
SRP19	-1,63	0,0100
TMEM206	-1,63	0,0193
ZBTB11	-1,63	0,0363
ZKSCAN7	-1,63	0,0289
ANKRD13A	-1,62	0,0111
CBY1	-1,62	0,0217
DLAT	-1,62	0,0427
EAF1	-1,62	0,0125
ELL2	-1,62	0,0423
EXOC3	-1,62	0,0076
FAM210A	-1,62	0,0230
FAM46C	-1,62	0,0166
FAM65B	-1,62	0,0153
GFM2	-1,62	0,0362
GRPR	-1,62	0,0139
INA	-1,62	0,0091
INADL	-1,62	0,0238
MGC27345	-1,62	0,0206
MTX2	-1,62	0,0459
NCOA4	-1,62	0,0257
PSKH1	-1,62	0,0117
RABL3	-1,62	0,0310
TGFBRAP1	-1,62	0,0303
ARSJ	-1,61	0,0139
ATG4B	-1,61	0,0358
BRAP	-1,61	0,0051
BTD	-1,61	0,0497
C11orf63	-1,61	0,0098
CALHM2	-1,61	0,0266
CBL	-1,61	0,0164
CD58	-1,61	0,0219
COL11A1	-1,61	0,0336
H2AFY2	-1,61	0,0089
HIST1H2AE	-1,61	0,0128
KIAA2013	-1,61	0,0191
LIN7A	-1,61	0,0067
LMTK2	-1,61	0,0115
NPR3	-1,61	0,0323
PCGF3	-1,61	0,0250
POP4	-1,61	0,0147
RAB23	-1,61	0,0100
RCBTB1	-1,61	0,0122
SPICE1	-1,61	0,0058
STAU2	-1,61	0,0105
USF2	-1,61	0,0157
USP34	-1,61	0,0201
ACYP2	-1,6	0,0284
FABP3	-1,6	0,0445
FAM32A	-1,6	0,0050
FAM89B	-1,6	0,0077
FILIP1L	-1,6	0,0137
GLIS3	-1,6	0,0191
IVD	-1,6	0,0331
JAK1	-1,6	0,0068
LMO4	-1,6	0,0111
MAGI2	-1,6	0,0124
MAP2	-1,6	0,0168
MEGF9	-1,6	0,0283
MLXIP	-1,6	0,0461
MRPS36	-1,6	0,0406
MYO10	-1,6	0,0128
NOTCH2NL	-1,6	0,0054
OR2T3	-1,6	0,0074
PDK2	-1,6	0,0104
PHLDB1	-1,6	0,0477
PI4KB	-1,6	0,0482
RASSF3	-1,6	0,0432
REEP2	-1,6	0,0104
SERGEF	-1,6	0,0256
SHTN1	-1,6	0,0068
SIRT6	-1,6	0,0071
SPOP	-1,6	0,0451
STIL	-1,6	0,0305
TMEM119	-1,6	0,0158
TNFSF12	-1,6	0,0137
TTLL7	-1,6	0,0102
USP9X	-1,6	0,0208
ZFP14	-1,6	0,0296
C5orf22	-1,59	0,0168
CDKL5	-1,59	0,0395
CEP78	-1,59	0,0229
CLOCK	-1,59	0,0112
DCLK1	-1,59	0,0175
DIXDC1	-1,59	0,0165
EPSTI1	-1,59	0,0186
FBXO33	-1,59	0,0123
FLVCR2	-1,59	0,0372
KCNJ8	-1,59	0,0477
LAS1L	-1,59	0,0042
LIAS	-1,59	0,0336
LYST	-1,59	0,0082
NKRF	-1,59	0,0235
OPN3	-1,59	0,0227
PALM	-1,59	0,0068
PARP15	-1,59	0,0315
PIH1D1	-1,59	0,0151
PLEKHM3	-1,59	0,0117
SDHAF4	-1,59	0,0417
SLC16A2	-1,59	0,0161
SUCLG2	-1,59	0,0087
TACC1	-1,59	0,0054
TAF7	-1,59	0,0369
WASF1	-1,59	0,0350
ZMAT2	-1,59	0,0360
ARHGEF25	-1,58	0,0176
CLP1	-1,58	0,0143
DCBLD1	-1,58	0,0392
ETFDH	-1,58	0,0154
HACD1	-1,58	0,0063
HERC5	-1,58	0,0391
KIF5B	-1,58	0,0081
KMT2A	-1,58	0,0081
MATN3	-1,58	0,0215
MID2	-1,58	0,0262
MMP16	-1,58	0,0364
MOSPD1	-1,58	0,0074
MRPL14	-1,58	0,0219
NCBP2-AS2	-1,58	0,0300
OPA3	-1,58	0,0170
PCNXL3	-1,58	0,0169
PDE8A	-1,58	0,0083
PECR	-1,58	0,0293
PKD1	-1,58	0,0090
RAB33A	-1,58	0,0122
SAP130	-1,58	0,0241
SERPINB9	-1,58	0,0243
STIM1	-1,58	0,0194
TEX2	-1,58	0,0215
THAP11	-1,58	0,0261
TM7SF3	-1,58	0,0213
TTF1	-1,58	0,0474
ARHGAP17	-1,57	0,0499
ARMC8	-1,57	0,0305
ATP6V1C1	-1,57	0,0129
C18orf21	-1,57	0,0347
CASKIN2	-1,57	0,0264
CCDC148	-1,57	0,0162
DHRS12	-1,57	0,0238
DNM1L	-1,57	0,0154
FNIP2	-1,57	0,0029
KAT7	-1,57	0,0303
KBTBD12	-1,57	0,0248
LYNX1	-1,57	0,0315
PHIP	-1,57	0,0368
PRKAR2B	-1,57	0,0225
SENP5	-1,57	0,0253
SLC29A3	-1,57	0,0355
SMG7	-1,57	0,0173
SORBS3	-1,57	0,0434
SPEF2	-1,57	0,0054
TBCCD1	-1,57	0,0181
TDP2	-1,57	0,0411
WDR48	-1,57	0,0293
WDR7	-1,57	0,0230
ZFAND4	-1,57	0,0167
ZNF286A	-1,57	0,0249
ZNF330	-1,57	0,0332
ARMCX5	-1,56	0,0220
ASGR1	-1,56	0,0113
ATP5I	-1,56	0,0234
CCDC74B	-1,56	0,0134
CEP97	-1,56	0,0243
DEAF1	-1,56	0,0140
EOGT	-1,56	0,0362
FAM117B	-1,56	0,0118
FAM26E	-1,56	0,0250
FAM49A	-1,56	0,0436
ITGA7	-1,56	0,0109
KANK1	-1,56	0,0313
MRE11A	-1,56	0,0160
NLGN1	-1,56	0,0062
PAGE5	-1,56	0,0210
PARP4	-1,56	0,0074
PFN2	-1,56	0,0024
PJA1	-1,56	0,0151
PLEKHA8	-1,56	0,0136
PRICKLE1	-1,56	0,0124
RPS6KA6	-1,56	0,0470
SMIM10L2B	-1,56	0,0359
TBCC	-1,56	0,0176
TMA16	-1,56	0,0365
ZBTB5	-1,56	0,0062
ZFHX3	-1,56	0,0256
ACSL1	-1,55	0,0239
AIP	-1,55	0,0271
AKR1B15	-1,55	0,0397
CDADC1	-1,55	0,0084
CHCHD7	-1,55	0,0131
CHN2	-1,55	0,0307
DCUN1D1	-1,55	0,0162
DDAH2	-1,55	0,0418
DPYSL3	-1,55	0,0208
FASTKD1	-1,55	0,0436
GARNL3	-1,55	0,0293
LIMD2	-1,55	0,0097
MAMDC2	-1,55	0,0248
MBLAC2	-1,55	0,0108
RBPJ	-1,55	0,0447
ZBTB4	-1,55	0,0061
ALDH1A1	-1,54	0,0394
APIP	-1,54	0,0191
AR	-1,54	0,0335
ARL15	-1,54	0,0195
CENPW	-1,54	0,0132
DGKA	-1,54	0,0485
EPM2A	-1,54	0,0155
FOXN3	-1,54	0,0354
GEM	-1,54	0,0266
GTF3C3	-1,54	0,0266
H2AFV	-1,54	0,0320
HCFC2	-1,54	0,0467
ING3	-1,54	0,0072
KIAA0232	-1,54	0,0482
KLHL13	-1,54	0,0174
KRT33B	-1,54	0,0397
MIF4GD	-1,54	0,0375
MTMR1	-1,54	0,0136
MTMR9	-1,54	0,0171
MTOR	-1,54	0,0176
OBSL1	-1,54	0,0097
P3H2	-1,54	0,0189
RLIM	-1,54	0,0190
ROCK1P1	-1,54	0,0180
RPS6KA4	-1,54	0,0273
SH3PXD2B	-1,54	0,0274
TCAIM	-1,54	0,0168
UNC50	-1,54	0,0354
ZNF25	-1,54	0,0203
ZNF468	-1,54	0,0141
ZNF691	-1,54	0,0105
AGL	-1,53	0,0086
ARHGAP44	-1,53	0,0165
ARHGEF10	-1,53	0,0102
BTG2	-1,53	0,0132
C19orf43	-1,53	0,0477
CDC23	-1,53	0,0353
CDYL	-1,53	0,0347
CEP83	-1,53	0,0119
CGREF1	-1,53	0,0398
CYB561D2	-1,53	0,0438
DFNA5	-1,53	0,0194
DNAJC19	-1,53	0,0213
FAT4	-1,53	0,0215
GMNN	-1,53	0,0157
KCND2	-1,53	0,0163
KPNA3	-1,53	0,0210
LAMB2	-1,53	0,0329
OLFML1	-1,53	0,0196
PIANP	-1,53	0,0252
RNA5S9	-1,53	0,0151
RSF1	-1,53	0,0105
SLC29A1	-1,53	0,0448
SNRNP48	-1,53	0,0317
TCHP	-1,53	0,0472
TTC28	-1,53	0,0166
USP24	-1,53	0,0129
ARL2-SNX15	-1,52	0,0363
B4GALT6	-1,52	0,0414
BHLHE41	-1,52	0,0207
CDC40	-1,52	0,0470
CDC42BPB	-1,52	0,0212
CDS2	-1,52	0,0238
CEP63	-1,52	0,0282
ENC1	-1,52	0,0111
ERF	-1,52	0,0219
FKBP5	-1,52	0,0152
GRAMD3	-1,52	0,0269
HIST1H2AK	-1,52	0,0313
HSF2BP	-1,52	0,0093
IDE	-1,52	0,0103
KMT2B	-1,52	0,0280
LRRC8A	-1,52	0,0204
MICALL1	-1,52	0,0415
MRPL39	-1,52	0,0494
MRPS28	-1,52	0,0237
MTX3	-1,52	0,0104
MYH11	-1,52	0,0029
NDUFS4	-1,52	0,0160
PCDHB8	-1,52	0,0107
PRDM15	-1,52	0,0151
RBMS2	-1,52	0,0118
SH2D4A	-1,52	0,0483
TAS2R10	-1,52	0,0232
TAS2R19	-1,52	0,0451
TLN1	-1,52	0,0382
TXNDC15	-1,52	0,0375
YEATS4	-1,52	0,0464
ABHD17B	-1,51	0,0474
ADGRA2	-1,51	0,0300
ANKRD44	-1,51	0,0164
APBB1IP	-1,51	0,0166
ATXN7	-1,51	0,0344
CDKN2AIP	-1,51	0,0204
CHFR	-1,51	0,0271
DAG1	-1,51	0,0433
DIP2B	-1,51	0,0470
FXN	-1,51	0,0413
GPR63	-1,51	0,0144
HSDL1	-1,51	0,0137
KLF5	-1,51	0,0108
MANSC1	-1,51	0,0107
MRAS	-1,51	0,0338
MYLK	-1,51	0,0155
NRSN2	-1,51	0,0472
PALB2	-1,51	0,0115
PDCL3	-1,51	0,0180
PI4K2A	-1,51	0,0215
PRKCA	-1,51	0,0219
PRUNE2	-1,51	0,0143
RPGRIP1L	-1,51	0,0220
SASS6	-1,51	0,0427
SUSD6	-1,51	0,0223
UBE2R2	-1,51	0,0050
UBXN7	-1,51	0,0107
UNC93B1	-1,51	0,0314
ZDHHC17	-1,51	0,0324
ZNF888	-1,51	0,0251
ACOT13	-1,5	0,0473
ANKRD50	-1,5	0,0181
BAD	-1,5	0,0175
BCAR3	-1,5	0,0141
C10orf12	-1,5	0,0304
C5orf15	-1,5	0,0482
CLTCL1	-1,5	0,0218
CNN1	-1,5	0,0231
COA3	-1,5	0,0498
DENND6B	-1,5	0,0183
DHX33	-1,5	0,0147
FAM151B	-1,5	0,0248
FGFR1	-1,5	0,0056
FMOD	-1,5	0,0286
KCTD13	-1,5	0,0197
MAOA	-1,5	0,0106
MAP1LC3B	-1,5	0,0339
ME1	-1,5	0,0371
PRKCI	-1,5	0,0328
RASAL2	-1,5	0,0380
RSPH3	-1,5	0,0497
SCARNA9L	-1,5	0,0314
SEPT11	-1,5	0,0255
SOX10	-1,5	0,0451
SPAST	-1,5	0,0319
STAG3L4	-1,5	0,0370
STK25	-1,5	0,0203
STX7	-1,5	0,0064
TMCO4	-1,5	0,0415
TMEM237	-1,5	0,0238
TMX4	-1,5	0,0122
TSHZ3	-1,5	0,0230
TTLL12	-1,5	0,0445
UBALD1	-1,5	0,0233
ZNF318	-1,5	0,0413
MT4	1,5	0,0364
NETO2	1,5	0,0351
RPL39P25	1,5	0,0292
SNAR-A12	1,5	0,0448
ANAPC2	1,51	0,0295
CALML6	1,51	0,0450
HSD17B1P1	1,51	0,0190
SPATA31D5P	1,51	0,0285
CDK5R2	1,52	0,0411
SPHK1	1,52	0,0445
ARRB1	1,53	0,0377
ATP6V1B1	1,53	0,0143
GTF2H4	1,53	0,0363
ABCA6	1,54	0,0372
CPXM2	1,54	0,0241
HYAL1	1,54	0,0282
HYOU1	1,54	0,0265
RPS12P27	1,54	0,0351
FAM25BP	1,55	0,0250
IGKV1D-32	1,55	0,0182
IGKV2D-18	1,55	0,0079
LINC00486	1,56	0,0122
RPS20P1	1,56	0,0341
SNORD114-17	1,57	0,0370
TBL2	1,57	0,0394
RGS4	1,58	0,0175
ZNF395	1,59	0,0449
EHD3	1,6	0,0129
MT1A	1,6	0,0343
TGFA	1,6	0,0202
TMEM200A	1,6	0,0286
ACTL7B	1,61	0,0176
CCDC85C	1,61	0,0151
ETV5	1,61	0,0192
MIR598	1,61	0,0249
TMEM61	1,61	0,0308
CRYBB2P1	1,62	0,0210
ECEL1P2	1,62	0,0137
STEAP1B	1,62	0,0320
FUT5	1,63	0,0297
MEG3	1,63	0,0326
SALL4	1,63	0,0139
SLC16A11	1,63	0,0224
HK3	1,64	0,0493
MIR378A	1,64	0,0275
RPS20P33	1,64	0,0101
DENND2A	1,65	0,0343
IGKV3D-20	1,66	0,0112
SAXO2	1,66	0,0259
C14orf93	1,67	0,0370
FAIM2	1,67	0,0421
GOLGA8N	1,67	0,0072
KRTAP5-2	1,67	0,0277
ACMSD	1,68	0,0086
HIST1H1B	1,68	0,0092
MT3	1,68	0,0371
HIST1H3F	1,69	0,0377
MIRLET7A2	1,69	0,0354
SNORD114-6	1,69	0,0414
TDRD6	1,69	0,0110
TTYH1	1,69	0,0315
IGHV5-51	1,7	0,0035
PAMR1	1,71	0,0131
STEAP1	1,71	0,0095
KIF25-AS1	1,72	0,0291
PTPN5	1,72	0,0096
SNORD113-1	1,72	0,0350
IGSF6	1,74	0,0486
TAC4	1,74	0,0361
TM4SF1	1,74	0,0151
CD5L	1,75	0,0058
CPA4	1,75	0,0025
TRAF3IP3	1,75	0,0108
MIR885	1,77	0,0096
SNX32	1,77	0,0241
SEPT7P1	1,78	0,0311
ANPEP	1,79	0,0301
GABBR1	1,79	0,0229
MST1P2	1,79	0,0087
PARD6G-AS1	1,79	0,0453
SLIT1	1,79	0,0398
DCLK3	1,8	0,0478
KRTAP12-1	1,8	0,0411
KRTAP2-3	1,8	0,0389
MTRNR2L5	1,8	0,0248
HPX	1,81	0,0280
AKNA	1,83	0,0401
CCDC84	1,85	0,0064
LST1	1,85	0,0287
SCGB1D4	1,86	0,0072
VEPH1	1,86	0,0232
ABCA9	1,89	0,0291
CYCSP39	1,89	0,0348
NEAT1	1,92	0,0424
ETV1	1,93	0,0019
LMO7DN	1,93	0,0014
NINJ2	1,93	0,0254
BMPER	1,94	0,0022
MRPL12	1,94	0,0140
SLC25A48	1,95	0,0084
IGHVIII-44	1,96	0,0095
IL6	1,98	0,0139
TPI1P2	1,98	0,0159
FOSL1	2,01	0,0207
SRPX2	2,01	0,0181
STC1	2,01	0,0482
PGM5-AS1	2,09	0,0089
PLK1	2,09	0,0110
ORAI1	2,1	0,0134
SAMD3	2,1	0,0061
BEND5	2,13	0,0253
TDH	2,14	0,0013
BRDT	2,2	0,0098
SPRY1	2,21	0,0045
ARHGEF28	2,22	0,0276
SLC14A1	2,22	0,0303
IGHV3OR16-10	2,24	0,0052
PLAT	2,38	0,0221
SLC6A6	2,39	0,0110
OR9G1	2,41	0,0389
IQCF3	2,44	0,0273
MMP1	2,46	0,0023
HSD17B2	2,69	0,0066
MRGPRD	3,46	0,0130
CRHBP	4,88	0,0012

## Sheet: OM vs control_FC 1.5
Gene Symbol	Fold change	P-val
OMD	81.8	2,43E-11
CORIN	37.34	0,0048
FKBP5	21.87	2,25E-07
FRZB	20.23	4,37E-05
CPM	17.05	8,58E-07
LMO3	11.25	1,77E-05
ART4	9.4	2,35E-06
ACTG2	9.03	0,0380
JAM2	8.96	8,26E-05
CTHRC1	8.93	0,0001
RAPGEF5	7.7	9,71E-06
MAOA	7.34	6,93E-06
ANGPTL1	7.1	6,55E-06
MX1	6.91	0,0033
SAMHD1	6.63	1,13E-08
FHL5	6.58	0,0009
TCEAL4	6.41	0,0001
OLR1	6.36	0,0005
TRPC6	6.24	0,0176
COL8A1	6.14	4,47E-05
WFDC1	5.98	2,87E-05
ELN	5.97	0,0009
PDK4	5.62	0,0005
FBN2	5.41	5,44E-05
AOX1	5.38	1,91E-08
CLIC6	5.3	0,0042
NPR3	5.27	2,16E-06
STK39	4.91	3,05E-06
FLT1	4.86	0,0002
RHOBTB3	4.78	0,0017
ELL2	4.77	3,28E-05
DIO2	4.57	3,21E-05
RERG	4.51	0,0002
ND6	4.42	0,0091
ATP10A	4.36	3,22E-05
FMO2	4.36	0,0041
PER1	4.3	0,0010
PTK2B	4.24	0,0019
ANGPT1	4.12	0,0007
SLMAP	4.09	0,0005
ECHDC3	4.07	0,0015
OLAH	4.07	0,0197
CFH	4.04	0,0011
RNF144B	4.01	0,0017
BMP6	3.98	8,86E-06
ERRFI1	3.95	0,0008
ZBTB16	3.88	2,48E-05
PRKAG2	3.86	0,0026
WNT5A	3.81	4,45E-05
ANKRD1	3.79	0,0098
IL18	3.78	0,0004
SRPX2	3.77	0,0007
IGFBP2	3.74	0,0105
MT-TS1	3.73	0,0021
ZHX3	3.72	4,36E-05
ADAMTS2	3.72	0,0012
B3GALT2	3.7	0,0468
BEX1	3.65	0,0068
PRKCH	3.63	0,0003
MT-TA	3.63	0,0005
ADH1B	3.59	0,0083
NEGR1	3.54	0,0014
INAFM2	3.5	0,0001
MORF4L2	3.44	2,66E-05
CRISPLD2	3.44	0,0181
PTGS2	3.43	0,0121
ADARB1	3.42	0,0009
TBC1D1	3.41	0,0005
CHST15	3.41	0,0036
ROCK1	3.39	0,0016
IGF2	3.38	0,0015
LYVE1	3.37	0,0171
DMD	3.36	0,0013
CRLF1	3.36	0,0027
PPP1R14A	3.35	0,0006
PLN	3.33	0,0182
ALPL	3.32	0,0033
B4GALT5	3.31	0,0172
HACD2	3.29	9,77E-05
SORT1	3.25	0,0007
CALCOCO2	3.23	3,13E-05
NEXN	3.21	5,70E-05
ENDOD1	3.2	0,0006
KRTAP1-5	3.2	0,0038
SRGN	3.16	0,0001
EDIL3	3.08	0,0215
LTBP1	3.07	0,0241
SORBS2	3.05	0,0037
TPX2	3.05	0,0160
SORBS1	3.04	0,0007
GGT5	3.03	0,0390
DUSP1	3.01	0,0041
GPRC5A	3	0,0158
KCNT2	2.99	0,0052
SCUBE3	2.99	0,0309
HIGD1A	2.98	5,21E-05
KLF5	2.98	0,0182
GGH	2.94	0,0005
PALLD	2.93	0,0010
LAMA2	2.89	0,0004
RAB11FIP1	2.89	0,0036
RANBP3L	2.86	0,0008
TACC1	2.86	0,0030
NREP	2.86	0,0255
NRP2	2.85	0,0005
MFAP3L	2.85	0,0037
HHIP	2.84	0,0079
ARHGEF26	2.82	0,0004
MT-TC	2.81	0,0082
PLA2G4A	2.8	5,94E-05
DEPDC1	2.77	0,0043
SMC4	2.74	0,0008
RAVER2	2.73	0,0046
RFTN2	2.73	0,0088
GAS6	2.72	0,0010
NID1	2.72	0,0050
CAMK2N1	2.71	0,0001
DEGS1	2.7	0,0048
DEPTOR	2.7	0,0317
CFHR2	2.68	0,0112
SLC24A3	2.67	0,0144
ZBTB47	2.66	0,0009
DSTN	2.66	0,0016
FNBP1L	2.66	0,0117
DCUN1D1	2.65	0,0014
ALCAM	2.64	0,0064
HSPA2	2.63	0,0097
SPARCL1	2.63	0,0446
SPTY2D1	2.62	0,0103
TSC22D3	2.62	0,0208
USP53	2.61	0,0003
GABARAPL1	2.61	0,0099
FAM213A	2.57	0,0009
GNB4	2.55	0,0059
H2AFJ	2.53	0,0072
ADGRF5	2.52	0,0031
ASB5	2.5	0,0070
RPS6KA2	2.49	0,0032
NFYB	2.47	8,72E-05
CRY1	2.47	0,0302
NRG4	2.46	0,0017
HIP1	2.45	0,0018
ARMC8	2.44	0,0006
APBB2	2.43	0,0015
CTPS1	2.42	0,0015
TRNP1	2.42	0,0090
CKAP4	2.42	0,0136
DNAJB4	2.41	0,0006
TSPAN12	2.41	0,0056
GRIP1	2.39	0,0010
ANO4	2.39	0,0017
HPS5	2.39	0,0039
GYS2	2.38	0,0107
SLC36A4	2.38	0,0109
GCLC	2.37	0,0017
SPATA9	2.36	0,0003
SPCS3	2.35	0,0004
ZBTB5	2.35	0,0035
ERMP1	2.35	0,0118
PCDHB11	2.34	0,0135
COL5A1	2.34	0,0277
FILIP1L
MEIOC	2.32	0,0391
POTEB2	2.32	0,0420
IRS2	2.3	0,0011
TEX2	2.3	0,0025
RNF182	2.3	0,0081
CLSTN2	2.3	0,0387
APCDD1	2.29	0,0071
GAD1	2.28	0,0164
DNM1L	2.28	0,0282
LPAR1	2.27	0,0053
EXOG	2.26	0,0183
CDH19	2.26	0,0184
IGF2	2.26	0,0391
HEXB	2.25	0,0012
SLC35A3	2.25	0,0034
KANK1	2.24	0,0006
PXDC1	2.24	0,0051
STXBP5	2.24	0,0120
PPP1CB	2.23	0,0007
TLE4	2.23	0,0215
ROR1	2.23	0,0287
KLHL24	2.22	0,0099
RYBP	2.22	0,0126
APOOL	2.22	0,0254
KCNU1	2.21	0,0440
PTRH2	2.2	0,0105
METTL7A	2.2	0,0185
NFU1	2.2	0,0224
PRKD1	2.2	0,0322
FAP	2.2	0,0357
ALOX5AP	2.2	0,0389
PROS1	2.19	0,0061
GIPC2	2.19	0,0163
CYP7B1	2.19	0,0261
TCEAL1	2.18	0,0003
GPRC5B	2.18	0,0098
PASD1	2.17	0,0054
ARSB	2.17	0,0093
MPLKIP	2.16	0,0009
PBK	2.16	0,0095
ERBB2IP	2.16	0,0129
SERPINC1	2.16	0,0147
LAYN	2.15	0,0010
RASSF3	2.15	0,0011
SPG20	2.15	0,0047
ITGA5	2.15	0,0059
RASAL2	2.15	0,0069
FAM114A1	2.15	0,0222
LMOD1	2.14	0,0259
PPTC7	2.14	0,0333
MPC2	2.12	0,0016
GYPE	2.12	0,0019
DSP	2.11	0,0043
CHN1	2.11	0,0246
TRIM40	2.11	0,0341
OR2T3	2.11	0,0432
NAP1L5	2.1	0,0048
INSIG2	2.1	0,0099
FAT4	2.09	0,0153
STARD4	2.08	0,0043
KCNK6	2.08	0,0111
MTURN	2.08	0,0342
HACD1	2.07	0,0178
RFPL4B	2.07	0,0304
SCG5	2.07	0,0439
CITED4	2.06	0,0008
TRAV12-2	2.06	0,0092
RASL11A	2.06	0,0103
RFTN1	2.06	0,0185
LYPD6	2.06	0,0222
OGDH	2.05	0,0021
S100A14	2.05	0,0099
RAD1	2.04	0,0025
CST3	2.04	0,0116
ABHD17B	2.04	0,0173
MCCC1	2.04	0,0351
ITGA4	2.04	0,0444
MIS18BP1	2.03	0,0007
TCEAL3	2.03	0,0016
TTLL7	2.03	0,0069
DUX4L19	2.02	0,0066
PIK3R1	2.02	0,0245
STK17A	2.02	0,0363
RASSF4	2.01	0,0285
TP53I3	2.01	0,0391
HTR2A	2	0,0060
PLEK	2	0,0205
MEAT6	2	0,0278
GDF2	2	0,0282
STIL	2	0,0355
FBXL3	1.99	0,0045
SLC26A6	1.99	0,0113
TC2N	1.99	0,0147
KCNIP3	1.99	0,0331
IFI44L	1.99	0,0426
SREK1IP1	1.98	0,0173
SEMG2	1.98	0,0208
SLC7A2	1.97	0,0026
HSPA7	1.97	0,0228
GPM6A	1.97	0,0251
KNSTRN	1.96	0,0045
HOMER1	1.96	0,0081
ATP1B3	1.96	0,0183
FSHB	1.96	0,0201
GNG11	1.96	0,0280
DCUN1D3	1.95	0,0094
SLC35F5	1.95	0,0258
ANKS1A	1.95	0,0301
VKORC1L1	1.95	0,0411
KLF9	1.95	0,0476
ACTC1	1.94	0,0290
LAMB4	1.94	0,0304
ALDH1B1	1.94	0,0452
MBNL2	1.93	0,0030
KDELC1	1.93	0,0109
CHGB	1.93	0,0392
MBD2	1.92	0,0015
TFPI2	1.92	0,0109
ALG8	1.92	0,0118
PRC1	1.92	0,0318
GLS	1.92	0,0453
AKAP2	1.91	0,0055
SEC22B	1.91	0,0100
CERS6	1.91	0,0143
HSD17B12	1.91	0,0147
PRSS55	1.91	0,0284
PON2	1.9	0,0079
ATG12	1.9	0,0325
PKD2	1.89	0,0038
WFDC6	1.89	0,0294
IGLON5	1.89	0,0443
PIK3CA	1.88	0,0004
DEFB105A	1.88	0,0047
FIBIN	1.88	0,0081
RBPMS	1.88	0,0232
ZFYVE28	1.88	0,0233
GPR63
MATN3	1.87	0,0167
PLAC8	1.87	0,0421
CRISP1	1.87	0,0439
TGIF1	1.86	0,0068
SPANXN5	1.86	0,0113
SPX	1.86	0,0264
KLRD1	1.86	0,0346
ITGAV	1.85	0,0011
UBE2J1	1.85	0,0032
AK7	1.85	0,0066
PUS7	1.85	0,0082
ANXA8L1	1.85	0,0093
TMTC3	1.85	0,0171
SOX13	1.85	0,0193
TMEM202	1.85	0,0302
TRBV4-2	1.85	0,0304
ZRANB1	1.84	0,0030
C5AR2	1.84	0,0094
GNL2	1.84	0,0096
SV2C	1.84	0,0131
SLC1A1	1.84	0,0138
RAB4A	1.84	0,0139
LRRC19	1.84	0,0214
IGHV3OR16-13	1.84	0,0216
HELZ	1.84	0,0266
FPR3	1.84	0,0310
FEZ2	1.84	0,0328
TMF1	1.84	0,0400
SYNE2	1.83	0,0075
TWSG1	1.83	0,0079
ITSN1	1.83	0,0098
ZBTB32	1.83	0,0189
DEFB1	1.83	0,0394
RABEP1	1.83	0,0424
ID3	1.83	0,0445
LCT	1.83	0,0470
IGLV6-57	1.82	0,0076
GOLGA5	1.82	0,0104
DIAPH2	1.82	0,0121
SAG	1.82	0,0153
WNT8A	1.82	0,0166
COL5A2	1.82	0,0320
MAP6	1.82	0,0359
SP140L	1.81	0,0163
CDK1	1.81	0,0173
TMEM52B	1.81	0,0232
TLX1NB	1.81	0,0278
NUTM1	1.81	0,0283
FAM150B	1.81	0,0353
APOBEC4	1.81	0,0427
LCE6A	1.8	0,0056
ST3GAL6	1.8	0,0126
IQCJ	1.8	0,0266
C2CD2	1.8	0,0277
NUP133	1.8	0,0285
HTR5A	1.8	0,0306
TIMM17A	1.8	0,0469
ING2	1.79	0,0101
ARPC1A	1.79	0,0109
ASB15	1.79	0,0275
PIEZO2	1.79	0,0470
KIR2DL4	1.78	0,0077
SERPINA12	1.78	0,0092
ZCCHC6	1.78	0,0177
SIPA1L1	1.78	0,0269
CRYGB	1.78	0,0302
FERMT2	1.78	0,0375
FUCA2	1.77	0,0219
PITRM1	1.77	0,0247
TCEAL6	1.76	0,0045
FMNL2	1.76	0,0277
RAD9B	1.75	0,0062
TBX20	1.75	0,0158
PHACTR2	1.75	0,0274
RALBP1	1.75	0,0286
CDKL1	1.75	0,0340
MALAT1	1.75	0,0446
FGF1	1.74	0,0111
SAMD9	1.74	0,0117
EPB41L5	1.74	0,0124
OR5K3	1.74	0,0259
TIGD2	1.73	0,0164
FAM47C	1.73	0,0272
DENND6A	1.73	0,0306
PRAMEF18	1.73	0,0432
SCG5	1.73	0,0475
EOGT	1.72	0,0128
RIC3	1.72	0,0218
TMEM178B	1.72	0,0276
PPM1N	1.72	0,0365
TRIM45	1.72	0,0442
SPATA31D3	1.71	0,0077
PLEKHG2	1.71	0,0184
DEFB103A	1.71	0,0229
NTAN1	1.71	0,0277
STX12	1.71	0,0286
GABRR3	1.71	0,0384
SH3D19	1.7	0,0026
CYTH3	1.7	0,0099
ST8SIA3	1.7	0,0168
DOCK7	1.7	0,0206
LMOD2	1.7	0,0239
TRBV24-1	1.7	0,0294
ALDH1L1	1.7	0,0352
ACY3	1.7	0,0385
BCL2L14	1.7	0,0405
PRR16	1.69	0,0221
CDH17	1.69	0,0281
CLINT1	1.69	0,0319
SLC38A11	1.69	0,0329
BLM	1.69	0,0341
PTPN12	1.69	0,0365
KLHL30	1.69	0,0412
GPC4	1.68	0,0238
LDHC	1.68	0,0312
RRH	1.68	0,0351
SCGB2B2	1.68	0,0354
FMN1	1.68	0,0435
HIPK2	1.67	0,0019
FOXO1	1.67	0,0147
MACROD2	1.67	0,0273
NOMO1	1.67	0,0337
OR4M1	1.67	0,0420
NSMF	1.67	0,0424
SCG5	1.66	0,0069
FAM45A	1.66	0,0076
PRR18	1.66	0,0109
LACAT8	1.66	0,0143
FAM19A1	1.66	0,0341
ARID3B	1.66	0,0470
OFCC1	1.65	0,0077
NR1H2	1.65	0,0151
ADAM32	1.65	0,0173
DNAH14	1.65	0,0191
ENKUR	1.65	0,0225
GTF2A1L	1.65	0,0451
DAW1	1.64	0,0033
FAIM	1.64	0,0153
CD207	1.64	0,0183
FSTL3	1.64	0,0183
LRRC3C	1.64	0,0219
FAM83D	1.64	0,0398
GADD45B	1.63	0,0119
FBLIM1	1.63	0,0140
ATG16L2	1.63	0,0148
IRAK3	1.63	0,0177
TMEM45A	1.63	0,0207
CDX1	1.63	0,0318
TMEM164	1.63	0,0492
AGMAT	1.62	0,0049
SUSD2	1.62	0,0077
REXO4	1.62	0,0082
DPY19L1	1.62	0,0144
KRT2	1.62	0,0175
BLK	1.62	0,0222
ANKUB1	1.62	0,0226
OXSR1	1.62	0,0241
CTNND1	1.62	0,0300
PDE4DIP	1.62	0,0305
DTNA	1.62	0,0313
SRY	1.62	0,0339
STK32A	1.62	0,0440
OBSL1	1.61	0,0198
GOLGA1	1.61	0,0297
SSB	1.6	0,0058
MS4A18	1.6	0,0315
NFIA	1.6	0,0342
PIK3C2A	1.6	0,0346
TSHR	1.6	0,0389
DEK	1.6	0,0395
PIK3C2G	1.6	0,0428
RD3L	1.6	0,0438
SEMA7A	1.6	0,0450
ADI1	1.59	0,0207
ACTR10	1.58	0,0189
FRY	1.58	0,0280
GUCY1A3	1.58	0,0288
PAK3	1.58	0,0304
STX7	1.58	0,0386
PDIA5	1.58	0,0487
PPP1R17	1.58	0,0490
RUSC1	1.57	0,0115
SERPINA9	1.57	0,0276
LCE4A	1.56	0,0312
PCDHB6	1.56	0,0321
HEBP2	1.56	0,0436
MYO6	1.56	0,0438
MT2A	1.55	0,0070
CTNNAL1	1.55	0,0163
ITFG1	1.55	0,0367
H19	1.55	0,0388
WDR41	1.54	0,0136
SULT1C3	1.54	0,0203
KIF1C	1.54	0,0211
SFMBT1	1.54	0,0284
SSBP3	1.54	0,0370
UGT1A1	1.54	0,0430
TM6SF1	1.53	0,0126
PAX5	1.53	0,0185
IDO2	1.53	0,0272
AMMECR1L	1.53	0,0412
BIVM	1.53	0,0440
ZNF385D	1.53	0,0494
FAM196A	1.52	0,0154
DOC2A	1.52	0,0298
NR5A2	1.52	0,0300
ANO8	1.52	0,0324
DCSTAMP	1.52	0,0347
RGPD2	1.52	0,0373
NUDCD2	1.52	0,0378
IFITM5	1.52	0,0384
BATF3	1.51	0,0090
CD63	1.51	0,0093
MYH2	1.51	0,0176
MROH1	1.51	0,0407
RAI14	1.51	0,0429
FERD3L	1.51	0,0485
DESI2	1.5	0,0144
GGCT	1.5	0,0169
GALNT15	1.5	0,0348
DPY19L3	1.5	0,0428
NTPCR	-1.5	0,0114
KCNIP2	-1.5	0,0134
ALDOC	-1.5	0,0163
EIF3K	-1.5	0,0172
ARL10	-1.5	0,0388
PQBP1	-1.51	0,0147
SYT11	-1.51	0,0158
TOMM40	-1.51	0,0197
CRYBA4	-1.51	0,0211
MED22	-1.51	0,0221
PLK3	-1.51	0,0360
IQUB	-1.51	0,0369
METTL17	-1.51	0,0429
KRTAP2-2	-1.51	0,0463
ZNF234	-1.51	0,0469
CLN8	-1.51	0,0478
RFNG	-1.52	0,0229
PORCN	-1.52	0,0235
SLC6A1	-1.52	0,0255
STEAP2	-1.52	0,0310
MKLN1	-1.52	0,0427
MRPS27	-1.52	0,0464
TAS2R50	-1.52	0,0495
GPR1	-1.53	0,0094
QTRT1	-1.53	0,0172
POLM	-1.53	0,0234
TMEM208	-1.53	0,0255
LAMTOR4	-1.53	0,0272
TRIT1	-1.53	0,0296
BOLA3	-1.53	0,0414
PSMD3	-1.53	0,0478
ALDOA	-1.54	0,0026
LMLN	-1.54	0,0241
BRE	-1.54	0,0246
SFI1	-1.54	0,0378
LSM10	-1.54	0,0486
TMX2	-1.55	0,0061
ILVBL	-1.55	0,0164
TP53I13	-1.55	0,0182
VPRBP	-1.55	0,0201
OR10A6	-1.55	0,0262
HYOU1	-1.55	0,0376
VPS72	-1.55	0,0398
JAK3	-1.55	0,0414
ZNF780B	-1.55	0,0427
DPCD	-1.55	0,0450
GUCD1	-1.56	0,0148
YPEL4	-1.56	0,0218
UGT3A1	-1.56	0,0221
PSME1	-1.56	0,0247
NRM	-1.56	0,0265
ST3GAL3	-1.56	0,0330
RCE1	-1.56	0,0339
SPIRE1	-1.56	0,0371
ENPP2	-1.57	0,0115
PHF1	-1.57	0,0138
CREG1	-1.57	0,0212
OLFM1	-1.57	0,0217
DAD1	-1.57	0,0232
ZSCAN18	-1.57	0,0328
MBD1	-1.57	0,0374
NUDT22	-1.57	0,0447
LIMS1	-1.57	0,0476
RTKN2	-1.58	0,0156
TBC1D15	-1.58	0,0189
WASH1	-1.58	0,0199
HSPB8	-1.58	0,0317
CDC26	-1.58	0,0359
JRK	-1.58	0,0376
KXD1	-1.58	0,0391
NDFIP1	-1.58	0,0425
SETD1A	-1.58	0,0437
STAC	-1.58	0,0480
TAMM41	-1.59	0,0064
ELOVL1	-1.59	0,0093
SDR42E1	-1.59	0,0120
ZNF560	-1.59	0,0127
GCLM	-1.59	0,0134
MEF2C	-1.59	0,0140
MYBPH	-1.59	0,0197
DDX5	-1.59	0,0215
RTCA	-1.59	0,0254
MAPK13	-1.59	0,0259
PFDN6	-1.59	0,0281
RNF220	-1.59	0,0318
TNFRSF12A	-1.59	0,0399
SOCS2	-1.59	0,0402
TCONS_l2_00020055	-1.59	0,0445
NDUFA10	-1.59	0,0469
RNF26	-1.59	0,0497
SH3BGR	-1.59	0,0497
HIST1H2AJ	-1.6	0,0066
UBE2E2	-1.6	0,0068
MXRA5	-1.6	0,0103
ZNF546	-1.6	0,0131
ANK2	-1.6	0,0152
EIF3L	-1.6	0,0176
SLC35F6	-1.6	0,0220
GREM2	-1.6	0,0224
HIST2H2AC	-1.6	0,0327
SECISBP2	-1.6	0,0351
EIF6	-1.6	0,0407
ZNF682	-1.6	0,0407
SP100	-1.6	0,0457
TDGF1	-1.6	0,0484
RNF112	-1.6	0,0490
PRPF18	-1.61	0,0059
ME3	-1.61	0,0135
ACER2	-1.61	0,0178
RAD9A	-1.61	0,0362
CERS4	-1.61	0,0370
LRP6	-1.61	0,0377
INPP1	-1.61	0,0401
STAT1	-1.61	0,0408
PYCR2	-1.61	0,0455
LY6G5B	-1.62	0,0066
SLC39A4	-1.62	0,0137
OR2B6	-1.62	0,0159
PRDX1	-1.62	0,0161
ACBD4	-1.62	0,0170
HLA-G	-1.62	0,0371
HPGD	-1.62	0,0380
ORC2	-1.62	0,0385
CUL9	-1.62	0,0392
LAS1L	-1.62	0,0409
ALG12	-1.62	0,0441
ZNF806	-1.62	0,0481
TCONS_l2_00026199	-1.62	0,0487
BSCL2	-1.63	0,0144
ATP6AP1	-1.63	0,0152
FOXE1	-1.63	0,0175
PPM1K	-1.63	0,0184
RALY	-1.63	0,0187
PYGO2	-1.63	0,0194
DYDC2	-1.63	0,0211
PABPC1L	-1.63	0,0230
SPDYE6	-1.63	0,0246
NPBWR2	-1.63	0,0293
NUP37	-1.63	0,0396
RQCD1	-1.63	0,0426
WDR54	-1.63	0,0467
NADSYN1	-1.64	0,0037
PKIA	-1.64	0,0148
PAK1IP1	-1.64	0,0191
IL31RA	-1.64	0,0245
APPL2	-1.64	0,0317
DCTN3	-1.64	0,0361
MOXD1	-1.64	0,0429
LRP6	-1.64	0,0486
OPCML	-1.65	0,0020
DAG1	-1.65	0,0063
ATP9B	-1.65	0,0083
PRRT1	-1.65	0,0122
RITA1	-1.65	0,0141
COMMD9	-1.65	0,0142
PRKCDBP	-1.65	0,0229
SMYD4	-1.65	0,0261
SLC38A5	-1.65	0,0271
CHM	-1.65	0,0329
RPLP2	-1.65	0,0340
SLIRP	-1.65	0,0351
SLC9A3R1	-1.65	0,0390
PER2	-1.65	0,0422
PDPR	-1.65	0,0433
SELE	-1.65	0,0447
MMAB	-1.66	0,0163
MVP	-1.66	0,0232
PRKAR1B	-1.66	0,0236
AREG	-1.66	0,0249
PEPD	-1.66	0,0265
PCDHB5	-1.66	0,0321
KIF24	-1.66	0,0421
ESYT1	-1.66	0,0464
SLAMF6	-1.67	0,0088
CD81	-1.67	0,0225
CLLU1	-1.67	0,0242
SMAGP	-1.67	0,0271
PGAM1	-1.67	0,0284
CKS1B	-1.67	0,0351
UGCG	-1.67	0,0351
KLRG1	-1.67	0,0359
TNFRSF1A	-1.67	0,0458
SQSTM1	-1.68	0,0022
RPL11	-1.68	0,0039
FXYD5	-1.68	0,0042
KRT8	-1.68	0,0097
RRAS2	-1.68	0,0126
ERCC6L2	-1.68	0,0151
MED6	-1.68	0,0289
HYOU1	-1.68	0,0293
TIMM17B	-1.68	0,0297
CDH6	-1.68	0,0308
MTA2	-1.68	0,0332
HSP90AB1	-1.68	0,0366
MRPL21	-1.68	0,0427
NIN	-1.68	0,0431
BOLA2B	-1.69	0,0029
TTN	-1.69	0,0110
ZNF451	-1.69	0,0114
B9D1	-1.69	0,0167
XAGE5	-1.69	0,0206
L3MBTL1	-1.69	0,0340
SLC2A3	-1.69	0,0395
POLR1E	-1.69	0,0415
EZH1	-1.69	0,0437
HAUS1	-1.69	0,0440
SIAH3	-1.69	0,0480
SLC12A7	-1.7	0,0035
ADRA1D	-1.7	0,0076
GRIP2	-1.7	0,0173
PWP2	-1.7	0,0221
ANKRD11	-1.7	0,0230
TRIM2	-1.7	0,0301
IGSF8	-1.7	0,0308
CRNKL1	-1.7	0,0335
GSG1	-1.7	0,0345
TATDN1	-1.7	0,0348
MED24	-1.7	0,0357
SYT1	-1.7	0,0367
PSMB1	-1.7	0,0369
RINT1	-1.7	0,0431
GINS2	-1.71	0,0029
IFNB1	-1.71	0,0087
STKLD1	-1.71	0,0092
BDKRB1	-1.71	0,0103
LYPLAL1	-1.71	0,0129
ARSG	-1.71	0,0185
GAS5	-1.71	0,0191
HMGA1	-1.71	0,0216
LRRN3	-1.71	0,0221
FAM86B1	-1.71	0,0291
FN3KRP	-1.71	0,0298
DCBLD2	-1.71	0,0330
SELM	-1.71	0,0373
MTUS1	-1.72	0,0019
PAF1	-1.72	0,0040
LYNX1	-1.72	0,0070
ANKMY1	-1.72	0,0074
NARF	-1.72	0,0075
MIAT	-1.72	0,0079
GLS2	-1.72	0,0094
CDNF	-1.72	0,0106
FAM120C	-1.72	0,0109
SECTM1	-1.72	0,0125
RIN3	-1.72	0,0165
MRPS25	-1.72	0,0288
PTCHD4	-1.72	0,0333
RPL30	-1.72	0,0375
EIF3F	-1.73	0,0041
HACL1	-1.73	0,0050
HERPUD1	-1.73	0,0115
MAN2C1	-1.73	0,0124
PARD3	-1.73	0,0136
ZNF606	-1.73	0,0150
SURF4	-1.73	0,0158
RBBP9	-1.73	0,0195
SULT1A1	-1.73	0,0198
CD2BP2	-1.73	0,0285
TMEM68	-1.73	0,0295
EIF4A2	-1.73	0,0299
ATG2A	-1.73	0,0377
EXTL3	-1.73	0,0420
WDR36	-1.73	0,0427
ZNF385A	-1.73	0,0430
SLC48A1	-1.73	0,0476
ZNF69	-1.74	0,0194
SHCBP1L	-1.74	0,0209
STAM	-1.74	0,0273
MARK3	-1.74	0,0364
RPS28	-1.74	0,0435
LRRC8B	-1.74	0,0436
LMF1	-1.74	0,0449
WNT8B	-1.74	0,0483
ALKBH5	-1.74	0,0498
ITGB8	-1.75	0,0005
EIF5A	-1.75	0,0017
CABLES2	-1.75	0,0037
RPL34	-1.75	0,0064
USP36	-1.75	0,0069
PGS1	-1.75	0,0073
ZNF667	-1.75	0,0177
RAC2	-1.75	0,0214
ITFG2	-1.75	0,0240
OSGEP	-1.75	0,0264
BNC2	-1.75	0,0370
ARL17B	-1.76	0,0045
IFNE	-1.76	0,0045
NEMP2	-1.76	0,0047
IFRD2	-1.76	0,0086
RNLS	-1.76	0,0124
SLC10A5	-1.76	0,0189
RSL1D1	-1.76	0,0225
CXCL16	-1.77	0,0052
PKNOX2	-1.77	0,0084
TNP2	-1.77	0,0099
RNF4	-1.77	0,0155
PRDX5	-1.77	0,0160
WDR74	-1.77	0,0197
HSP90AA1	-1.77	0,0220
TARS	-1.77	0,0220
ARAP1	-1.77	0,0223
RPL24	-1.77	0,0257
SNX11	-1.77	0,0265
INPP5B	-1.77	0,0366
GABARAP	-1.77	0,0414
DOK5	-1.77	0,0422
BAG6	-1.77	0,0423
MFSD4	-1.77	0,0477
CASP4	-1.77	0,0497
SGCD	-1.78	0,0013
PREPL	-1.78	0,0032
IL17RC	-1.78	0,0059
CINP	-1.78	0,0152
GTF2B	-1.78	0,0182
DDX20	-1.78	0,0187
TNFAIP3	-1.78	0,0202
AVIL	-1.78	0,0219
COX10	-1.78	0,0267
ACYP2	-1.78	0,0282
COPZ1	-1.78	0,0284
PAK1	-1.78	0,0341
ANKAR	-1.78	0,0477
MED1	-1.78	0,0480
VTN	-1.79	0,0020
HPRT1	-1.79	0,0041
NSFL1C	-1.79	0,0111
BMP4	-1.79	0,0133
TAS2R31	-1.79	0,0170
MAP3K13	-1.79	0,0178
NDUFA10	-1.79	0,0191
POU1F1	-1.79	0,0229
SLC11A2	-1.79	0,0244
OR1L4	-1.79	0,0251
EPHA5	-1.79	0,0336
NRSN2	-1.79	0,0351
FCGR2A	-1.79	0,0414
APOBEC3F	-1.79	0,0425
ABI3BP	-1.8	0,0024
BIN3	-1.8	0,0056
HLA-DPB1	-1.8	0,0113
NPM1	-1.8	0,0341
ATR	-1.8	0,0366
ACSF3	-1.8	0,0386
DPYSL2	-1.8	0,0463
CTSD	-1.8	0,0468
SLC25A17	-1.8	0,0473
MS4A12	-1.8	0,0480
PKM	-1.81	0,0024
RCAN2	-1.81	0,0053
SNX9	-1.81	0,0096
NDUFS3	-1.81	0,0099
EFNB1	-1.81	0,0193
BTBD9	-1.81	0,0206
DCD	-1.81	0,0259
ZNF26	-1.81	0,0266
NOL9	-1.81	0,0287
REEP6	-1.81	0,0330
BMP10	-1.81	0,0401
RABL2A	-1.81	0,0499
S100A16	-1.82	0,0089
ELK4	-1.82	0,0099
CUTA	-1.82	0,0140
NDUFA11	-1.82	0,0156
TMEM185B	-1.82	0,0170
NLRP10	-1.82	0,0180
CCNI	-1.82	0,0211
ATP6V0D1	-1.82	0,0278
CYB5B	-1.82	0,0345
EFTUD1	-1.82	0,0472
MLH1	-1.82	0,0486
CLEC6A	-1.83	0,0045
TIMM8B	-1.83	0,0053
PCBD1	-1.83	0,0213
DUSP14	-1.83	0,0233
KLF13	-1.83	0,0264
PSMB3	-1.83	0,0297
TMEM177	-1.83	0,0334
KAT6B	-1.83	0,0375
PIFO	-1.83	0,0480
CPA1	-1.84	0,0008
PLGLB1	-1.84	0,0041
KDM4B	-1.84	0,0099
IMMP2L	-1.84	0,0116
NSA2	-1.84	0,0140
NAALAD2	-1.84	0,0147
LVCAT5	-1.84	0,0159
MMS19	-1.84	0,0198
GLRB	-1.84	0,0362
LPIN1	-1.85	0,0069
SMAD5	-1.85	0,0072
CRELD2	-1.85	0,0080
ZNF76	-1.85	0,0083
TRIM28	-1.85	0,0243
ANKRD53	-1.85	0,0268
SIGMAR1	-1.85	0,0367
ZNF98	-1.85	0,0369
DYX1C1-CCPG1	-1.85	0,0390
NDUFA13	-1.85	0,0402
EMG1	-1.85	0,0413
VBP1	-1.85	0,0493
CERS1	-1.86	0,0031
GDF5	-1.86	0,0045
COA1	-1.86	0,0143
MPDU1	-1.86	0,0173
CMBL	-1.86	0,0290
ADGRE2	-1.86	0,0434
GPX1	-1.86	0,0471
ASIC3	-1.87	0,0027
IK	-1.87	0,0070
ATP5B	-1.87	0,0076
ALKBH6	-1.87	0,0088
SMIM10L2A	-1.87	0,0088
RUFY3	-1.87	0,0089
STARD9	-1.87	0,0130
ACOX2	-1.87	0,0135
HDHD3	-1.87	0,0180
NPIPB3	-1.87	0,0203
MIDN	-1.87	0,0220
CD5	-1.87	0,0223
ACVR1C	-1.87	0,0227
DIS3L2	-1.87	0,0274
DLG4	-1.87	0,0352
SPECC1	-1.87	0,0380
COPS7A	-1.87	0,0446
PELI2	-1.87	0,0478
EFHC1	-1.88	0,0085
COPS3	-1.88	0,0143
RPPH1	-1.88	0,0149
FAM228B	-1.88	0,0159
UROD	-1.88	0,0164
IL18BP	-1.88	0,0258
BRD4	-1.88	0,0290
ST7L	-1.88	0,0290
FAAP24	-1.88	0,0306
COMMD6	-1.88	0,0353
PRKAB1	-1.88	0,0438
G6PD	-1.89	0,0129
NUTM2B	-1.89	0,0189
BNIP1	-1.89	0,0217
FPGS	-1.89	0,0222
ADAM20	-1.89	0,0258
SLC25A23	-1.89	0,0361
GALNT1	-1.89	0,0397
VSNL1	-1.9	5,73E-05
RNF25	-1.9	0,0082
CCS	-1.9	0,0083
NPIPB11	-1.9	0,0086
SMIM19	-1.9	0,0101
NDUFB4	-1.9	0,0108
OGT	-1.9	0,0129
MEF2A	-1.9	0,0162
CLN6	-1.9	0,0173
LSM2	-1.9	0,0182
ALG14	-1.9	0,0221
FYN	-1.9	0,0251
ALDH2	-1.9	0,0254
MAPRE2	-1.9	0,0261
PTK7	-1.9	0,0265
CMTM7	-1.9	0,0288
ERP29	-1.9	0,0392
CIC	-1.9	0,0413
UBA7	-1.91	0,0050
STK40	-1.91	0,0051
PLPPR4	-1.91	0,0062
ERI3	-1.91	0,0230
GARNL3	-1.91	0,0271
LGALS3	-1.91	0,0342
RDH11	-1.91	0,0369
NEK10	-1.92	0,0006
ZMAT1	-1.92	0,0026
OR1L8	-1.92	0,0039
YBEY	-1.92	0,0072
KIFAP3	-1.92	0,0093
RBM26	-1.92	0,0094
FBXO27	-1.92	0,0140
SPATA13	-1.92	0,0156
PODXL	-1.92	0,0163
SLC2A14	-1.92	0,0405
IPO5	-1.92	0,0445
BCAT1	-1.92	0,0488
SRGAP3	-1.93	0,0191
SAMD3	-1.93	0,0450
GPR176	-1.94	0,0060
KCND3	-1.94	0,0104
MRPS16	-1.94	0,0343
L3HYPDH	-1.94	0,0351
PGAP3	-1.94	0,0368
MYOF	-1.94	0,0391
VAMP2	-1.94	0,0448
SOD2	-1.94	0,0490
AGT	-1.95	0,0021
SUPV3L1	-1.95	0,0049
ARFIP2	-1.95	0,0081
FOXP1	-1.95	0,0113
ZNF141	-1.95	0,0142
PRPF19	-1.95	0,0177
TMEM91	-1.95	0,0201
ZSCAN31	-1.95	0,0270
LGALS3BP	-1.95	0,0299
SLC45A2	-1.95	0,0307
GNPTAB	-1.95	0,0323
POLD2	-1.95	0,0344
AP2S1	-1.95	0,0367
CAMKMT	-1.95	0,0454
GDI2	-1.95	0,0454
HDAC9	-1.96	0,0026
TXNDC12	-1.96	0,0161
PAICS	-1.96	0,0224
RAB33A	-1.96	0,0394
PIR	-1.97	0,0042
PHB2	-1.97	0,0106
GALR2	-1.97	0,0114
TRIM39-RPP21	-1.97	0,0230
HINT1	-1.97	0,0314
STX16-NPEPL1	-1.97	0,0333
GPR174	-1.97	0,0396
DPYSL3	-1.97	0,0439
MAP1S	-1.97	0,0493
VDAC2	-1.98	0,0102
KREMEN1	-1.98	0,0142
AKAP8L	-1.98	0,0144
UHRF2	-1.98	0,0189
ANKRD10	-1.98	0,0238
CBLB	-1.98	0,0286
FAM96B	-1.98	0,0326
TMEM116	-1.99	0,0050
ZNF132	-1.99	0,0072
FLT3LG	-1.99	0,0080
YAE1D1	-1.99	0,0089
CBR1	-1.99	0,0125
ULK4	-1.99	0,0271
KHDRBS3	-1.99	0,0295
TAS2R19	-1.99	0,0299
DGKD	-1.99	0,0314
ERF	-1.99	0,0460
ZNF580	-1.99	0,0485
TPI1	-2	0,0072
MAPRE3	-2	0,0113
TMEM27	-2	0,0120
NDP	-2	0,0202
WDR63	-2	0,0227
COTL1	-2	0,0323
XPC	-2	0,0352
POGZ	-2	0,0417
MAPK10	-2.01	0,0067
SPEF2	-2.01	0,0121
CYSLTR2	-2.01	0,0207
SLC39A10	-2.01	0,0383
SUOX	-2.01	0,0419
CDK20	-2.01	0,0459
POPDC2	-2.02	0,0034
UNK	-2.02	0,0248
FAM27E3	-2.02	0,0256
MINOS1-NBL1	-2.02	0,0335
STAT4	-2.02	0,0372
PRR14	-2.02	0,0493
NELFE	-2.03	0,0027
MMP2	-2.03	0,0036
PRRX1	-2.03	0,0041
SULF2	-2.03	0,0071
MFSD12	-2.03	0,0152
BST1	-2.03	0,0213
ALKBH3	-2.03	0,0234
BAX	-2.03	0,0390
FAM27E3	-2.03	0,0403
SMAD3	-2.03	0,0411
HSPE1	-2.04	0,0061
TEF	-2.04	0,0216
NPIPB6	-2.04	0,0231
PSMG2	-2.04	0,0303
LRP6	-2.05	0,0072
PGD	-2.05	0,0464
LDB1	-2.06	0,0073
CDC42EP1	-2.06	0,0155
NOB1	-2.06	0,0252
UBIAD1	-2.06	0,0287
DCXR	-2.06	0,0337
CACNB1	-2.06	0,0434
ISY1-RAB43	-2.07	0,0057
PCGF1	-2.07	0,0159
RNF24	-2.08	0,0051
ABCA7	-2.08	0,0062
PTMA	-2.08	0,0063
C1GALT1	-2.08	0,0166
CSRNP2	-2.08	0,0171
LRRC63	-2.08	0,0245
GOLGA8O	-2.09	0,0016
CFB	-2.09	0,0028
DAB2	-2.09	0,0043
HEY2	-2.09	0,0074
SLC7A14	-2.09	0,0111
UBXN11	-2.09	0,0410
LMNA	-2.09	0,0417
FAM157B	-2.09	0,0426
ZFAND2A	-2.1	0,0017
LARP6	-2.1	0,0046
FAM227A	-2.1	0,0171
SPRYD4	-2.1	0,0208
G0S2	-2.1	0,0264
FAM162A	-2.11	0,0033
SCPEP1	-2.11	0,0106
FAM27E2	-2.11	0,0108
DGKD	-2.11	0,0120
DHODH	-2.11	0,0180
OAF	-2.11	0,0370
NPIPB4	-2.11	0,0405
ATP8B1	-2.12	0,0042
UBQLN4	-2.12	0,0072
ZFAND2B	-2.12	0,0102
SH2D4A	-2.12	0,0128
NDUFA10	-2.12	0,0166
TIMM22	-2.12	0,0196
RALGPS2	-2.12	0,0263
BCAM	-2.12	0,0288
LOC81691	-2.12	0,0302
PRMT1	-2.12	0,0360
LPCAT4	-2.12	0,0382
RASSF5	-2.13	0,0073
FTX	-2.13	0,0113
MAMLD1	-2.13	0,0267
MTHFR	-2.14	0,0040
IMPDH2	-2.14	0,0102
VTRNA1-1	-2.14	0,0164
TMEM200A	-2.15	0,0019
ETV2	-2.15	0,0155
SIN3A	-2.15	0,0362
INPP4A	-2.15	0,0480
DPF2	-2.15	0,0487
CLIC2	-2.16	0,0047
HAPLN3	-2.16	0,0127
KCNMA1	-2.16	0,0138
VAMP1	-2.16	0,0144
SMYD5	-2.16	0,0181
ADD3	-2.16	0,0188
HIST1H2BF	-2.16	0,0386
THAP7	-2.17	0,0038
LY96	-2.17	0,0099
ELP3	-2.17	0,0150
TGFBI	-2.17	0,0195
EVC2	-2.17	0,0222
CBLL1	-2.17	0,0343
SARM1	-2.18	0,0028
SLC16A1	-2.18	0,0054
MRPL2	-2.18	0,0112
DENND4B	-2.18	0,0154
ZNF154	-2.18	0,0175
GDAP2	-2.18	0,0185
SERTAD2	-2.18	0,0262
ABCG2	-2.18	0,0284
TBX18	-2.19	0,0024
NDUFS8	-2.19	0,0037
RAP2B	-2.19	0,0048
PRKCSH	-2.19	0,0120
VPS9D1-AS1	-2.19	0,0154
JAM3	-2.19	0,0196
GAMT	-2.19	0,0267
CTSK	-2.19	0,0374
ANGPTL2	-2.19	0,0422
FAM41C	-2.19	0,0489
FSD1L	-2.2	0,0023
RAB3IL1	-2.2	0,0047
RASA4	-2.2	0,0087
ZNF568	-2.2	0,0094
ATP1B2	-2.2	0,0181
LUM	-2.2	0,0269
LOXL4	-2.21	0,0001
PDE4D	-2.21	0,0032
CCPG1	-2.21	0,0043
TUBB8	-2.21	0,0064
GFOD1	-2.21	0,0073
ENOX1	-2.21	0,0078
SEMA3A	-2.21	0,0159
ITIH5	-2.21	0,0384
CFAP70	-2.22	0,0193
WTAP	-2.22	0,0258
ATG2B	-2.22	0,0294
ZNF608	-2.22	0,0406
MIF	-2.23	0,0076
PTCH2	-2.23	0,0136
NCKAP5	-2.23	0,0315
ANKRD18B	-2.23	0,0382
MAFTRR	-2.24	0,0018
OR1E2	-2.24	0,0026
OXNAD1	-2.24	0,0061
IFT172	-2.24	0,0065
CARS	-2.24	0,0104
NGRN	-2.24	0,0126
ZNF493	-2.24	0,0227
RUNX1T1	-2.24	0,0382
NDUFB5	-2.24	0,0405
ZNF705A	-2.25	0,0007
SOD3	-2.25	0,0037
SPICE1	-2.25	0,0060
TMEM14B	-2.25	0,0141
POLR2I	-2.25	0,0296
LRRC8C	-2.25	0,0426
TXN2	-2.26	0,0079
PCIF1	-2.26	0,0116
DPYD	-2.26	0,0163
AGTRAP	-2.26	0,0188
ZNF233	-2.26	0,0356
ZSCAN5A	-2.26	0,0379
BIN1	-2.26	0,0394
GTF2IRD1	-2.26	0,0435
LYZL4	-2.27	0,0044
KITLG	-2.27	0,0054
HYOU1	-2.27	0,0239
TUBA1C	-2.27	0,0442
PRNP	-2.28	0,0008
TNFSF13B	-2.28	0,0048
TMEM133	-2.28	0,0050
CEP89	-2.28	0,0103
CEACAM19	-2.28	0,0118
PSMA1	-2.29	0,0019
RTN3	-2.29	0,0020
FAM65B	-2.29	0,0041
CLDN12	-2.29	0,0098
ENG	-2.29	0,0188
RPS28	-2.29	0,0251
ACAP2	-2.29	0,0307
RPP21	-2.29	0,0319
TNFRSF11B	-2.3	0,0065
RPS19	-2.3	0,0112
DNPEP	-2.3	0,0235
SAMD12	-2.3	0,0259
ME1	-2.3	0,0274
TCEA3	-2.31	0,0114
SLC2A5	-2.31	0,0166
FXYD1	-2.31	0,0298
ITGA8	-2.31	0,0307
SHB	-2.31	0,0433
GTF2H2	-2.31	0,0448
SHPRH	-2.31	0,0485
CST1	-2.32	0,0027
AARSD1	-2.32	0,0068
COPS7B	-2.32	0,0082
KCTD16	-2.32	0,0332
SLIT3	-2.33	0,0011
MYOZ2	-2.33	0,0062
BPNT1	-2.33	0,0118
MED28	-2.33	0,0264
ZNF460	-2.33	0,0319
GPER1	-2.34	0,0016
LRIG1	-2.34	0,0197
NCAM2	-2.34	0,0339
SC5D	-2.34	0,0493
DYRK2	-2.35	0,0189
P4HA1	-2.36	0,0021
HEATR6	-2.36	0,0074
M6PR	-2.36	0,0092
TNFSF4	-2.36	0,0182
BCL3	-2.37	0,0226
JUN	-2.37	0,0477
PYGM	-2.38	0,0001
TCF4	-2.38	0,0010
OCLN	-2.38	0,0361
AK5	-2.39	0,0178
MBOAT7	-2.39	0,0353
NDRG1	-2.39	0,0489
PLPP3	-2.4	0,0366
INA	-2.41	8,29E-06
KCNQ5	-2.41	9,23E-05
SDPR	-2.41	0,0106
EIF3F	-2.42	0,0091
BCL2L11	-2.42	0,0146
CACNA2D1	-2.43	0,0002
STARD10	-2.43	0,0146
ATP5J2	-2.43	0,0188
PIK3C2B	-2.43	0,0232
AP1S3	-2.44	4,53E-05
METAP1D	-2.44	0,0043
TAS2R10	-2.44	0,0053
PGAP2	-2.44	0,0154
HYOU1	-2.44	0,0445
NRG1	-2.45	0,0448
SCG2	-2.46	0,0070
HIST1H2AB	-2.46	0,0075
ETV5	-2.46	0,0135
IDS	-2.47	0,0001
CLGN	-2.47	0,0127
PTGR1	-2.47	0,0325
PPL	-2.48	0,0027
KRT84	-2.49	0,0093
CLMP	-2.49	0,0102
PTGDS	-2.49	0,0114
EPHX1	-2.49	0,0413
FAM102B	-2.5	0,0007
ABCA10	-2.52	0,0051
ZDHHC17	-2.53	0,0058
ATP5G2	-2.54	0,0017
UBOX5	-2.54	0,0158
TPPP3	-2.55	0,0026
APH1A	-2.55	0,0045
TRMT13	-2.55	0,0438
IGFBP5	-2.56	0,0010
GXYLT2	-2.56	0,0095
TMEM39B	-2.56	0,0122
RDH5	-2.56	0,0174
MAX	-2.57	0,0338
CISD1	-2.58	0,0016
RAB3A	-2.58	0,0030
ARID5A	-2.58	0,0035
GPNMB	-2.59	0,0026
ATXN2L	-2.59	0,0062
HAX1	-2.59	0,0073
PAPPA2	-2.59	0,0094
DCP1B	-2.6	0,0046
TOX	-2.61	0,0023
TAGLN2	-2.62	0,0121
GALNT12	-2.62	0,0170
ZNF195	-2.63	0,0012
COX7C	-2.63	0,0080
MTF2	-2.63	0,0155
CPZ	-2.64	0,0013
MANEAL	-2.65	0,0006
CD44	-2.65	0,0011
SESN2	-2.66	0,0028
PPP2R4	-2.66	0,0079
NEFM	-2.66	0,0192
FJX1	-2.66	0,0281
HIST1H2AE	-2.66	0,0390
CYP4X1	-2.67	0,0021
FNDC1	-2.67	0,0024
EYA4	-2.67	0,0183
MAL2	-2.67	0,0240
LYPD1	-2.68	0,0004
EHD3	-2.68	0,0199
NQO2	-2.69	0,0153
IARS	-2.7	0,0045
GALNT16	-2.7	0,0200
VTRNA2-1	-2.7	0,0209
DALRD3	-2.7	0,0258
EDEM1	-2.72	0,0075
ZNF24	-2.72	0,0174
TPTE	-2.74	0,0093
MRPS18B	-2.74	0,0193
TP53	-2.75	0,0162
NFAT5	-2.75	0,0217
HAS2	-2.76	0,0169
SMURF2	-2.77	0,0012
MYL4	-2.78	0,0374
AARS	-2.79	0,0488
FABP5	-2.8	0,0032
HIST1H4E	-2.81	0,0003
DBP	-2.81	0,0004
QPRT	-2.81	0,0063
LOC150776	-2.81	0,0176
GOT1	-2.81	0,0270
SYTL2	-2.82	0,0009
ZNF117	-2.82	0,0059
COQ6	-2.83	0,0016
GJA1	-2.83	0,0050
GATSL3	-2.84	0,0071
RHBDD2	-2.84	0,0109
ASPA	-2.84	0,0359
IPO4	-2.85	0,0034
SLC8B1	-2.85	0,0480
GNG2	-2.86	0,0016
TET3	-2.86	0,0142
IL6	-2.86	0,0152
HIST2H2BF	-2.86	0,0249
ADAMTSL1	-2.87	0,0026
CDC25B	-2.89	0,0030
NR3C1	-2.9	0,0121
SYTL5	-2.91	0,0017
SLC4A7	-2.93	0,0016
PTPRS	-2.94	0,0071
FBXO44	-2.94	0,0094
PRR3	-2.95	0,0085
CARD16	-2.97	0,0130
RARRES3	-2.98	0,0095
PSIP1	-2.98	0,0140
PHKG2	-2.99	0,0203
PRKCA	-3.01	0,0055
AKR1B10	-3.01	0,0066
PFN2	-3.02	8,12E-05
ADAM12	-3.02	0,0112
ARHGEF9	-3.02	0,0191
RPS5	-3.03	0,0036
PDK1	-3.03	0,0048
CNOT10	-3.03	0,0088
TUBA1B	-3.03	0,0142
GSTM5	-3.03	0,0337
ZNF548	-3.03	0,0405
CYFIP2	-3.05	0,0015
MDM4	-3.05	0,0069
PCBP4	-3.06	0,0005
RMND1	-3.06	0,0158
SNED1	-3.07	0,0148
DPP4	-3.07	0,0232
CYP1B1	-3.08	0,0011
ZNF773	-3.08	0,0063
P4HA2	-3.09	0,0038
PTCD3	-3.09	0,0070
CDK4	-3.11	0,0006
TUBE1	-3.12	0,0040
ZNF483	-3.12	0,0098
SYS1	-3.12	0,0118
ABCA9	-3.13	0,0010
PTOV1	-3.13	0,0046
ADAMTS15	-3.13	0,0352
UNC5B	-3.16	0,0062
PLAUR	-3.16	0,0099
SEMA3A	-3.17	6,08E-05
NTM	-3.17	0,0036
ANKRD54	-3.17	0,0063
POU6F1	-3.17	0,0096
EDA2R	-3.18	0,0020
SERPINE2	-3.19	0,0033
TUBA1A	-3.19	0,0314
PLEKHF1	-3.2	0,0003
TKT	-3.21	0,0046
TAS2R3	-3.22	0,0075
BHLHE40	-3.23	0,0385
DLEU2	-3.24	0,0190
MAP3K8	-3.25	0,0003
IFI16	-3.26	0,0006
LIPG	-3.27	0,0137
CLU	-3.28	0,0003
S1PR1	-3.29	0,0034
EGR2	-3.29	0,0116
KIF26B	-3.29	0,0121
YARS	-3.32	0,0038
SLFN5	-3.38	0,0109
PFKP	-3.41	0,0021
SRPX	-3.42	0,0083
RHOJ	-3.43	0,0003
MARCH3	-3.44	0,0030
AKR1B1	-3.44	0,0078
ADCY4	-3.47	0,0001
VLDLR	-3.47	0,0027
APOL1	-3.47	0,0048
FAM129A	-3.48	0,0026
PLAU	-3.49	5,56E-05
RAB30	-3.5	0,0044
RNF187	-3.54	0,0062
ZFP36L1	-3.54	0,0410
GDF15	-3.56	0,0073
FAM13C	-3.58	0,0023
CBS	-3.58	0,0113
HSPA9	-3.62	0,0005
AEN	-3.62	0,0007
MFAP4	-3.62	0,0140
TMEM234	-3.65	0,0017
VCAM1	-3.67	0,0044
CBS	-3.68	0,0048
MAF	-3.69	0,0011
NXPH4	-3.7	0,0044
SLC6A9	-3.73	0,0113
MKNK2	-3.73	0,0325
E2F7	-3.76	0,0005
NR1D2	-3.82	0,0003
COL14A1	-3.82	0,0040
PLXNC1	-3.82	0,0155
BACH1	-3.83	0,0015
IGFBP3	-3.83	0,0055
TSLP	-3.84	0,0021
OSR1	-3.85	0,0022
SLC7A1	-3.89	0,0108
CSGALNACT1	-3.89	0,0154
EPB41	-3.91	0,0011
OLFML1	-3.96	0,0004
EGR1	-3.96	0,0495
PXK	-4.07	0,0010
CEBPG	-4.15	0,0039
MSC	-4.16	0,0033
ACAN	-4.16	0,0343
XPOT	-4.18	0,0113
MARS	-4.19	0,0032
FAM110B	-4.19	0,0067
TUBA4A	-4.2	0,0024
CEMIP	-4.24	0,0184
TBC1D22B	-4.34	0,0027
TUBB3	-4.36	0,0010
ABHD4	-4.36	0,0052
SARS	-4.41	0,0065
ERAP2	-4.41	0,0101
PSMB9	-4.41	0,0118
PTGFR	-4.49	5,19E-06
TNFAIP6	-4.51	0,0035
TGFBR3	-4.66	0,0321
CIART	-4.72	2,90E-06
HSPA4L	-4.72	1,12E-05
APOE	-4.77	0,0063
PHLDA1	-4.82	7,57E-05
ARHGEF2	-4.86	0,0009
SHMT2	-4.88	0,0021
RCAN1	-4.92	0,0003
IRF1	-4.92	0,0045
PLTP	-4.93	0,0032
CLDN11	-4.95	0,0001
ERICH2	-5.03	0,0010
CPA4	-5.05	5,01E-07
COL15A1	-5.14	8,37E-05
SLC1A5	-5.25	0,0083
TM4SF1	-5.44	2,07E-07
MAP3K7CL	-5.46	1,44E-07
IL17RD	-5.52	0,0012
MTHFD2	-5.53	0,0495
HMCN1	-5.62	0,0003
SLC3A2	-5.68	0,0004
NQO1	-5.74	0,0004
SLN	-5.98	0,0310
ASNS	-6.12	0,0069
PDE1C	-6.3	1,09E-05
HGF	-6.69	0,0003
CRHBP	-6.98	2,74E-05
AQP1	-7.13	0,0045
CRABP2	-7.15	1,21E-05
LACC1	-7.65	2,22E-07
FAIM2	-7.91	0,0058
CXCL12	-8.03	0,0002
TRPM3	-8.08	2,23E-06
ARL4C	-8.1	4,02E-05
LTBP4	-8.29	0,0025
SEMA3D	-8.37	1,02E-05
MMP1	-8.41	0,0005
RGMB	-8.46	0,0011
PER3	-8.67	5,76E-08
SLC7A5	-9.43	0,0079
SLC14A1	-9.44	3,05E-08
TCEA1	-9.85	9,79E-05
NR1D1	-9.85	0,0018
ACKR4	-10.35	5,42E-07
NDUFA4L2	-11.11	1,85E-08
DDIT3	-11.51	0,0020
MEST	-11.89	7,28E-06
SLC7A11	-11.89	6,00E-05
CA12	-11.95	4,87E-07
CHAC1	-12.56	0,0099
SCRG1	-13.02	6,07E-05
LDB2	-14.25	5,17E-06
KCNK15	-16.58	0,0030
FST	-18.09	2,64E-08
TRIB3	-18.2	0,0039
PSAT1	-25	0,0022
PHGDH	-27.21	0,0009
